# Supplementary material for: An Inducible and Vascular Smooth Muscle Cell-Specific Pink1 Knockout Induces Mitochondrial Energetic Dysfunction during Atherogenesis
Source: Int J Mol Sci. 2021 Sep 16;22(18):9993. doi: 10.3390/ijms22189993 (PMC8467198; doi:10.3390/ijms22189993)
Supplement: Supplementary file 1 [file ijms-22-09993-s001.zip]

Archive with 1 entries (1 files):
- ijms-1360530-supplementary.pdf
